# Supplementary material for: Effects of ethanol and ethanol metabolites on intrinsic function of mesenteric resistance arteries
Source: PLoS One. 2019 Mar 20;14(3):e0214336. doi: 10.1371/journal.pone.0214336 (PMC6426218; doi:10.1371/journal.pone.0214336)
Supplement: S1 Datasets — (XLSX) [file pone.0214336.s001.xlsx]

## Sheet: Fig 1
Fig 1A
Minutes	EtOH 100mM												Constriction
0	96	91.3	110.5	99.2	92.8	94.3	92.9	94.1	95.8	102.3	101.2	100.6	0	0	0	0	0
15	61.2	65.5	60.6	54.4	57.1	57	66.7	64.5	64.7	63.2	68.6	64.9	0	0	0	0	0
30	34.3	44.6		29.4	33.2	35.3			43.7	47.6		53.6	0	0	0	0	0
45	17.9	28.8		14.5	18	13.1			30.6	32.7		38.1
60	9.1	21.9		7.2	9.9	10.2			20.3	28.8		28.3
75				3.5	4.5	4.6
90				1.6	2.6	2.9
105				0.9	1.2	2.2
120				0.4
135				0.9
35													14.9967	8.16146	0	1.0967	15.362
40													28.0818	16.5797	0	13.257	30.7628
45													46.8266	33.7327	24.2596	39.3711	49.8612
55													53.4714	35.402	44.3038	48.3366	51.2255
60													55.2837	50.0877	51.9063	51.4924	52.373
65													55.1639	51.0244	52.2454	52	52.9639
70													55.8228	51.7121	52.9754	52	54.2249
75													55.9484	51.9507	52.8079	52.2476	54.2373
Fig 1B
Log	Veh.								17.4 mM EtOH								50 mM EtOH								100 mM EtOH
0	0	0	0	0	0				0	0	0						0	0	0	0	0				0	0	0	0	0
1.69897	0	0	9.12452	0	7.02609				0.0732451	8.36665	0.610666						10.0933	0	7.20696	0.962624	1.10964				14.9967	8.16146	0	1.0967	15.362
2.17609	0	0	19.413	0.522454	19.0639				0.093204	16.878	1.41847						16.0687	4.87908	15.486	21.0829	19.4892				28.0818	16.5797	0	13.257	30.7628
2.81291	0	4.57191	40.7958	3.20124	33.2398				1.05145	34.3428	26.8121						37.4487	36.2864	29.1587	32.8845	29.0041				46.8266	33.7327	24.2596	39.3711	49.8612
3.21748	29.0557	27.2778	49.0432	25.0127	45.2119				27.8136	42.5812	50.4646						49.3787	49.6292	41.1309	47.1116	44.4796				53.4714	35.402	44.3038	48.3366	51.2255
3.56229	41.0689	47.4096	50.1564	41.5637	47.7517				52.3621	52.8428	52.8334						51.548	53.4105	43.331	53.2538	51.7291				55.2837	50.0877	51.9063	51.4924	52.373
3.93702	50.5647	50.1308	50.2604	53.3328	50.9112				51.3694	54.3028	54.4573						51.1863	53.7934	44.721	55.8517	56.7206				55.1639	51.0244	52.2454	52	52.9639
4.27068	50.3393	50.7718	50.8227	55.0028	50.2089				53.914	55.048	54.8333						51.1646	54.2007	46.0265	55.9715	58.3336				55.8228	51.7121	52.9754	52	54.2249
4.58715	50.7579	51.0338	50.2217	55.6998	49.4182				55.6923	55.4346	53.933						51.0723	54.7942	46.0383	55.7673	58.2411				55.9484	51.9507	52.8079	52.2476	54.2373
Fig 1C
0			17.4			50			100
mean	SEM	n	mean	SEM	n	mean	SEM	n	mean	SEM	n
1114	207	5	914.7	166.1	3	383	51	5	283.3	56.16	5
Fig 1D
Minutes	100mM EtOH			17.4mM EtOH
0	92.3	100	100	21.3	20	17.4
5	92.4	117.5	103.4	17.8	16.7	20.4
10	102.6	99.7	100.5	15.1	16.4	20.5
15	94.6	92.7	95.9	16.7	16.2	18.8
20	96.4	100.7	103.1	19.2	19.3	16.1
25	97.5	101.3	95	17.5	15.9	18.5
30	104	102.9	96.8	17.9	19.3	20.4
35	105.1	96.5	104.3	17.5	19.1	17.9
40	105	99.6	100.4	18.7	19.1	17.6
45	101.8	111.4	100.2	17.2	17.6	18.5
50	106.4	98.8	102	18.2	19.4	17.3
55	102.4	101.5	99.8	17.1	16.6	16.9
60	101.2	96.3	96.4	18.3	17.6	16.5
65	100.5	97.6	98.3	18.9	20.3	18.3
70	103.5	102.3	105.1	15.9	16	19.1
Fig 1E
Log	Veh.						17.4 mM EtOH						100 mM EtOH
0	0	0	0	0	0		0	0	0				0	0	0	0
1.69897	1.13868	0	0.57779	0.478645	0		0.069863	1.95889	0				0.941017	0.953443	6.61009	0.76321
2.17609	7.1072	0.27852	1.94061	2.04255	0		0.085939	14.5095	0				5.26703	14.9034	22.1237	4.87023
2.81291	25.5782	19.6469	15.3115	21.689	0.681153		0.926866	34.4971	5.30667				32.4823	35.7893	48.3422	35.753
3.21748	45.0795	35.8782	45.7588	37.7121	22.0363		28.4942	47.858	31.8				42.8723	43.0334	55.3506	51.7924
3.56229	48.2433	44.4554	51.8025	42.274	43.1039		53.3631	52.1723	40.3398				42.8865	46.3322	56.2828	54.8145
3.93702	48.2433	46.085	53.9368	50.8603	56.8289		53.618	53.3128	44.3922				43.8664	48.8683	56.941	55.6507
4.27068	48.2433	43.9327	54.6358	50.5694	57.253		53.8701	53.1163	44.6493				44.4333	49.1504	57.0462	55.7342
4.58715	48.2433	43.484	53.7923	50.9203	55.4348		54.4309	53.5414	44.0903				44.0041	49.5971	57.0713	55.0618
Fig 1F
			17.4			100
0			mean	SEM	n	mean	SEM	n
973.4	100.6	4	1098	193.5	3	328.9	54.2	4
Fig 1G
Log	Veh.						17.4 mM EtOH						100 mM EtOH
0	0	0	0				0	0	0				0	0	0
1.69897	0.0626437	0	0.474689				0	0	0.113186				11.7211	0	1.32375
2.17609	0.0435893	0	2.14343				0	0	7.3687				22.3242	7.99746	10.0055
2.81291	0.519924	18.1205	21.5114				5.30667	21.3896	38.1247				52.4061	17.3267	39.0223
3.21748	27.5862	42.733	39.7743				31.8	37.8203	47.3073				54.4127	52.6038	47.71
3.56229	50.9386	51.3865	41.4407				40.3398	55.354	48.4598				55.6734	57.5665	45.4597
3.93702	54.4714	51.201	46.5534				44.3922	53.2873	49.6084				56.6588	56.4286	48.2761
4.27068	54.201	51.2362	47.942				44.6493	55.2638	48.855				55.8657	55.1421	48.2088
4.58715	53.9761	50.3963	48.4789				44.0903	54.8985	49.4774				56.4456	56.279	47.9569
Fig 1H
0			17.4			100
mean	SEM	n	mean	SEM	n	mean	SEM	n
1063	112.9	3	762.2	133.6	3	359.1	88.3	3

## Sheet: Fig 2
Fig 2A
Minutes	AcH 120uM						AcH 10uM
0	112.5	108.6	105.5	108	111.5	109.5	9.96	1.992	5.976	9.96	25.896	5.976
15	135	132	150	135	136	145	9.96	25.896	13.944	5.976	25.896	13.944
30	106	137	119	144	146	164	1.992	-1.992	5.976	49.801	17.928	5.976
45	123	119	132	138	152	156	1.992	17.928	17.928	5.976	17.928	25.896
60	113	121	145	135	165	143	5.976	5.976	9.96	21.912	1.992	1.992
Fig 2B
Log	Veh.								0.1 μM AcH								1 μM AcH								5 μM AcH								10 μM AcH
0	0	0	0	0					0	0	0						0	0	0	0					0	0	0	0					0	0	0
1.69897	0.149709	0	0.032035	0.622978					3.55757	1.13316	4.2365						0	8.1345	0.916991	0.353429					0.056926	4.51621	5.95721	0.145254					0	7.51937	5.72818
2.17609	1.68948	0	0	8.81272					11.7811	4.95059	2.6563						0	21.3795	20.2542	0					0.367353	17.7757	14.1702	8.66101					13.9953	10.9826	18.9243
2.81291	27.6702	1.2819	15.193	24.3395					22.3274	19.7558	21.0512						0	41.439	39.3115	18.2453					30.6514	36.7901	36.8948	36.5604					36.664	26.8224	42.2965
3.21748	40.7736	23.3039	42.8501	45.2087					28.3856	33.6228	38.9331						34.4484	49.2882	46.2156	37.1393					52.3643	47.7262	46.0705	52.585					43.8437	37.7794	53.6959
3.56229	45.6565	49.7044	53.9928	50.4357					46.7555	47.9815	48.6532						41.8654	50.4505	50.2725	51.5483					55.627	48.3542	49.7739	53.9623					47.5783	45.7267	56.5069
3.93702	48.1121	50.353	55.4361	54.1516					47.1099	55.792	49.3251						39.3142	53.085	47.3214	55.0347					55.7525	48.363	52.8402	53.7755					49.1163	55.1702	57.5343
4.27068	48.6985	50.4642	56.2387	53.9955					44.4052	56.1256	49.6632						45.3633	53.7365	46.6012	56.5903					55.5287	48.1307	53.8808	53.9096					48.4868	51.0277	58.5746
4.58715	48.9382	50.7781	56.7114	54.1229					47.3825	58.0809	50.3612						41.8654	53.2928	46.6012	56.8193					54.2893	48.5566	54.7124	53.5799					47.341	51.6483	58.1745
Fig 2C
0			0.1			1			5			10
mean	SEM	n	mean	SEM	n	mean	SEM	n	mean	SEM	n	mean	SEM	n
977.4	108.6	4	945.4	122.7	3	599.7	163.8	4	404.8	41.68	4	362.6	71.83	3
Fig 2D
Minutes	PEth 2.1uM
0	3.231	3.563		2.5255	3.802		2.0542	3.9282
15	2.122	2.934		1.807	3.5025		2.4128	3.486
30	2.036	2.598		2.0435	3.5055		2.2486	3.9386
45	1.415	1.985	2.676	1.338	2.5275	3.6485	1.4594	2.7646	4.2246
60	1.52	2.414	3.473	1.7365	3.012	3.9965	1.5986	2.4464	3.856
Fig 2E
Log	Veh.					0.25μM PEth					1.0μM PEth					2.1μM PEth
0	0	0	0	0		0	0	0	0		0	0	0	0		0	0	0	0	0
1.69897	0	0	0.090169	0		0	0	0	0		0	0	3.68618	0.184598		0	0	0.160319	0.00110433	0
2.17609	0	12.5517	5.03261	3.41934		0	0	0	0		0	0	15.6962	0.501018		0	0.007533	0.220331	0.818405	0
2.81291	4.57191	33.4261	43.5499	31.0357		20.9262	33.0299	0.042803	11.8244		10.2625	20.5263	41.6407	19.4143		14.6039	24.1024	15.9621	11.3204	34.9097
3.21748	27.2778	44.873	55.2187	53.5552		39.0936		42.9136	43.2439		19.7882	21.3612	60.3087	42.0583		47.8846	47.8279	38.9883	40.5028	41.2224
3.56229	47.4096	48.7623	55.0035	53.4822		49.5953		56.3042	50.3028		50.9599	47.6532	60.364	47.6899		49.694	51.4121	61.6856	48.0534	49.0001
3.93702	50.1308	52.8009	55.0616	54.8892		55.8913	55.3273	58.5742	57.3383		53.3079	51.6234	59.9533	59.4766		51.7293	53.3982	63.4458	48.0028	53.0308
4.27068	50.7718	54.7855	55.0616	54.5985		55.2962	56.3888	57.6859	53.5442		53.56	53.56	60.3902	56.7513		53.161	54.8238	62.0716	48.0401	55.4264
4.58715	51.0338	54.3161	55.0616	55.4831		52.6305	55.7955	57.6081	53.385		54.2886	54.2886	59.8114	57.8158		53.4562	54.8307	62.8696	48.2767	57.1423
Fig 2F
Veh.			0.25			1			2.1
mean	SEM	n	mean	SEM	n	mean	SEM	n	mean	SEM	n
607.1	103.1	4	979.7	86.35	4	967.2	199.8	4	847	66.51	4

## Sheet: Fig 3
Fig 3A
Log	Veh.					17.4 mM EtOH					50 mM EtOH					100 mM EtOH
0	0	0	0	0	0	0	0	0	0	0	0	0	0	0		0	0	0	0	0
1	0	0	0.286559	0.004883	6.10174	0.115208	1.07364	0	2.63047	10.2162	11.2714	3.02549	0.968698	0.613983		0.319297	0	0	0.515595	0.515595
1.77815	0.666433	2.70771	23.328	8.71027	19.5002	14.4039	10.741	10.6014	23.9784	22.5325	22.5763	23.3693	15.753	18.2168		26.6649	29.266	32.0953	17.702	17.702
2.20412	26.2104	39.0685	41.6029	24.6746	33.5839	33.038	29.2335	16.5883	35.7518	33.2561	31.0766	40.5931	39.1885	29.0785		37.1796	38.3646	38.8222	28.4727	28.4727
2.81954	47.8582	56.5524	53.2254	42.2712	47.0859	52.6828	46.2031	35.8808	44.4546	46.0193	46.1013	55.0652	45.2289	50.5412		55.9424	43.5393	43.9297	49.2569	49.2569
3.22011	49.7007	57.6148	53.2654	42.2627	48.8682	55.8218	46.6288	49.0914		44.2836	56.2001	54.4678	46.9809	52.2285		55.2458	45.5803	46.2063	50.2113	50.2113
3.82347	54.7281	60.2581	56.8197	44.0327	48.9753	56.9964	49.7271	49.1922	45.7504	44.845	58.1968	55.2272	49.1857	53.0926		57.7217	46.7005	47.5448	50.6573	50.6573
4.22168	54.5874	60.6903	55.2094	48.7585	50.1226	57.1308	52.0884	52.1668	47.3844	43.9688	55.7149	56.5517	49.8701	54.1277		57.1504	47.007	47.787	51.2858	51.2858
4.82386	56.573	60.6618	54.8135	48.2048	51.2713	57.3995	52.1694	53.6541	46.966	43.8049	55.6177	58.4159	50.5171	53.5428		58.6402	47.7744	47.8897	55.5112	55.5112
Fig 3B
0			17.4			50			100
mean	SEM	n	mean	SEM	n	mean	SEM	n	mean	SEM	n
124.2	13.9	5	131.1	19.78	5	96.15	10.88	4	72.03	9.367	5
Fig 3C
Log	Veh.							10 μM AcH							2.1 μM PEth
0	0	0	0	0	0	0		0	0	0	0	0	0		0	0	0	0
1	4.91899	0	6.53772	2.53385	0.021785	0		0.214081	0	0.167365	0.335527	1.31728	18.5771		6.4724	0	0	0.872597
1.77815	15.3423	11.3213	29.5881	24.5201	33.6974	0		11.6006	0	14.0567	16.651	24.4784	40.4033		25.6216	0.421917	0	10.3272
2.20412	27.2285	31.7353	46.0555	36.7192	49.0106	1.25372		25.1414	5.33821	31.6411	21.4129	43.7877	51.2792		37.7346	25.1167	30.6773	23.1539
2.81954	45.5214	50.1463	52.7214	50.0574	50.861	29.8577		52.412	32.5177	45.5321	37.4516	51.6328	54.7358		51.6876	45.6826	42.9619	36.8012
3.22011	47.5569	50.6842	54.5424	51.7162	50.7004	45.2871		53.2181	36.5226	47.149	42.8826	51.9358	54.9602		52.727	49.3398	44.261	43.3844
3.82347	51.7193	51.4495	55.9618	52.8478	49.9509	50.2075		53.3822	47.4962	48.3161	52.0865	54.389	57.2181		52.4249	49.394	49.357	51.5309
4.22168	52.3138	52.3642	56.0435	53.2633	49.6545	50.7676		54.7965	48.2183	45.727	52.3588	53.9252	58.2531		58.5162	51.0347	48.7292	51.4119
4.82386	55.0841	53.4235	54.8096	53.4029	49.496	51.1748		56.2068	48.0616	45.4191	52.429	54.5947	60.1353		58.8119	52.4297	48.8339	50.1611
Fig 3D
Log	Veh.							100 mM EtOH							10 μM AcH							2.1 μM PEth
0	0	0	0	0	0	0	0	0	0	0	0	0			0	0	0					0	0	0
2	0	0	0.058551	0.203812	3.90921	0	0	1.31894	0.185019	8.74151	0.48161	0.149469			1.83983	0.233443	0					0	0	0
2.47712	0.763765	0.343188	0.093787	5.62309	16.1022	0	0.45559	9.41918	0	14.8956	5.18602	9.47474			12.4911	1.39515	0					12.5385	5.18508	0
2.90309	3.41115	2.84781	4.68429	18.539	25.6438	0	1.77875	17.4925	0.557792	18.3785	21.4564	23.3608			17.9794	2.21126	1.4651					29.0832	10.3505	0
3.25527	27.1985	24.7721	18.6769	26.1313	34.3538	13.2104	4.63375	30.9383	4.75676	23.4541	24.6967	31.4033			21.8057	13.6728	11.866					30.8878	22.7193	0
3.57978	38.8768	36.1718	30.8314	34.3642	41.5	23.6163	10.3398	42.8035	9.71828	23.8164	36.4419	32.6526			26.2083	25.3224	20.2432					43.663	30.4291	2.48895
3.89209	47.3087	43.5651	47.3057	46.1747	50.3037	36.6151	43.5149	51.8876	17.8192	31.8466	38.9269	39.6281			34.9019	34.1921	34.8345					51.668	53.9474	34.3342
4.19866	47.9331	53.5328	51.2895	50.5841	51.481	52.2381	53.9569	53.7995	20.6402	39.9864	41.5165	48.0334			49.4595	43.5856	39.7809					53.191	57.0369	52.2425
4.51587	49.5795	52.8798	54.8174	52.117	52.1824	55.9957	54.9445	54.3012	22.0271	43.8734	42.462	49.9057			49.5313	46.555	46.2483					53.9442	57.8772	51.3308
Fig 3E
Log	Veh.			100 mM EtOH			10 μM AcH			2.1 μM PEth
0	0	0	0	0	0	0	0	0	0	0	0	0
0.69897	0.074941	0	0.089704	0	0	0	0	0.132464	0.268616	0.369304	0	0.157957
1.17609	0	6.35392	7.32772	0.863916	0.167197	4.25991	4.53926	5.31861	0.446167	0.738907	1.39283	2.50785
1.39794	4.09215	34.0978	28.7853	11.8039	8.21785	34.2984	21.3884	26.4909	19.4256	7.96011	11.9466	20.8609
1.54407	23.8544	49.9342	35.7507	29.5336	22.3661	40.2441	26.567	45.4104	28.467	35.9028	24.0854	25.6265
1.65321	33.541	57.8473	39.9961	39.3504	28.1192	43.284	44.645	52.5202	36.9394	47.8357	34.1653	31.8815
1.81291	43.4181	61.1684	48.0648	53.4613	35.2266	57.0132	55.4855	57.6316	47.3259	53.7785	46.0966	39.8573
1.92942	48.8551	63.7116	51.4113	57.5017	49.4015	59.7501	56.5444	58.0343	54.3254	58.1048	54.0852	60.7488
2.17609	53.2932	64.1878	53.1522	60.8725	56.3232	61.7171	59.1648	59.9686	57.1415	59.7185	55.91	58.3643
Fig 3F
Pressure	Veh.				100 mM EtOH				10 μM AcH				2.1 μM PEth
-80	100	100	100		100	100	100		100	100	100		100	100	100
0	63.6258	64.3069	61.2227		61.3894	64.0405	64.847		62.4372	66.0161	66.3185		62.8613	64.4595	67.2443
20	72.9898	71.9663	67.9329		70.4124	71.013	71.8282		70.6474	71.798	73.2959		70.8199	71.7019	71.3962
40	88.0131	86.934	83.7717		85.7868	84.489	85.9416		86.6817	85.8572	86.8576		85.0821	86.1203	88.1903
60	96.4185	96.2069	95.1798		96.0658	95.1313	95.4808		96.2272	95.7655	97.755		95.3128	97.0557	97.4354
80	99.4734	100.164	99.4675		99.4991	99.53	98.5564		99.5172	99.2971	99.6173		99.6316	100.579	99.9481
100	102.046	101.652	100.95		101.657	100.061	101.084		101.219	101.25	101.691		100.874	102.705	101.042
120	102.334	101.014	101.791		102.097	100.546	103.214		102.097	101.782	101.286		101.921	103.178	102.587
140	103.355	103.338	101.961		102.268	102.991	103.019		103.144	102.107	98.2693		105.948	104.53	104.103
